# Supplementary material for: Sanguinarine Induces Necroptosis of HCC by Targeting PKM2 Mediated Energy Metabolism
Source: Cancers (Basel). 2024 Jul 13;16(14):2533. doi: 10.3390/cancers16142533 (PMC11274805; doi:10.3390/cancers16142533)
Supplement: Supplementary file 1 [file cancers-16-02533-s001.zip]

Archive with 2 entries (2 files):
- cancers-3051929-Figure S1.pdf
- cancers-3051929-File S1.pdf
